# Supplementary material for: Modeling the Impact of Uganda’s Safe Male Circumcision Program: Implications for Age and Regional Targeting
Source: PLoS One. 2016 Jul 13;11(7):e0158693. doi: 10.1371/journal.pone.0158693 (PMC4943628; doi:10.1371/journal.pone.0158693)
Supplement: S2 Appendix — See Methods section for data sources (XLSX) [file pone.0158693.s002.xlsx]

## Sheet: Spectrum Outputs, DMPPT Inputs
		Population					HIV age distribution					New infections					Deaths					Births
		Male	Female	Total			Male	Female	Total			Male	Female	Total			Male	Female	Total
	2013					2013					2013					2013					2013	804231
	0-4	7018605	3538614	3479991		0-4	78311	39534	38776		0-4	15287	7744	7542		0-4	131403	72087	59316		2014	821221
	5-9	5949893	2993108	2956785		5-9	69204	34867	34337		5-9	0	0	0		5-9	18526	10132	8394		2015	838450
	10-14	4996459	2510019	2486441		10-14	45978	23131	22848		10-14	0	0	0		10-14	11240	5947	5292		2016	855810
	15-19	4116607	2064235	2052372		15-19	67740	25486	42254		15-19	14924	4542	10382		15-19	12308	7082	5226		2017	873497
	20-24	3395732	1698376	1697356		20-24	179436	65636	113800		20-24	31029	12034	18995		20-24	12872	7283	5589		2018	891511
	25-29	2757613	1377422	1380191		25-29	256111	100712	155399		25-29	27177	12036	15141		25-29	15528	8173	7355		2019	909701
	30-34	2238053	1118952	1119101		30-34	257676	109351	148326		30-34	19633	9446	10186		30-34	16341	8688	7653		2020	928048
	35-39	1764505	885729	878776		35-39	212681	94796	117885		35-39	12827	6397	6430		35-39	17876	9721	8155		2021	962494
	40-44	1321763	670087	651676		40-44	155040	71332	83708		40-44	7664	3805	3859		40-44	15240	8523	6717		2022	997949
	45-49	966242	486527	479714		45-49	103327	48143	55184		45-49	4356	2052	2303		45-49	12046	6988	5059		2023	1034350
	50-54	705209	342087	363122		50-54	59641	27400	32241		50-54	2437	1067	1370		50-54	9440	5369	4070		2024	1071604
	55-59	560986	261391	299595		55-59	34848	15622	19226		55-59	1477	653	824		55-59	8408	4564	3844		2025	1109644
	60-64	445114	203151	241963		60-64	19294	8687	10607		60-64	950	473	477		60-64	9009	4740	4269		2026	1148446
	65-69	335318	152695	182623		65-69	10978	5240	5738		65-69	682	366	316		65-69	10200	5229	4971		2027	1188055
	70-74	232961	105139	127822		70-74	6660	3217	3443		70-74	511	245	266		70-74	11151	5523	5629		2028	1228382
	75-79	146443	64562	81880		75-79	3375	1699	1676		75-79	136	99	37		75-79	11481	5470	6012		2029	1269276
	80+	124339	51856	72483		80+	1339	726	614		80+	0	0	0		80+	20814	9127	11687		2030	1310666
	Total	37075842	18523951	18551891		Total	1561639	675578	886061		Total	139089	60960	78129		Total	343883	184646	159237		2031	1352501
	2014					2014					2014					2014					2032	1394883
	0-4	7193390	3626819	3566571		0-4	62940	31773	31168		0-4	8437	4273	4164		0-4	128818	70900	57918		2033	1437710
	5-9	6124815	3081262	3043553		5-9	75025	37803	37222		5-9	0	0	0		5-9	18280	10048	8232		2034	1480862
	10-14	5168563	2596788	2571775		10-14	45996	23143	22853		10-14	0	0	0		10-14	10936	5813	5123		2035	1524334
	15-19	4263519	2137925	2125594		15-19	67132	25048	42084		15-19	14834	4514	10320		15-19	11707	6814	4892		2036	1568389
	20-24	3518721	1759925	1758796		20-24	182876	66739	116138		20-24	30875	11974	18901		20-24	12903	7404	5499		2037	1613366
	25-29	2856874	1426288	1430586		25-29	268628	104916	163712		25-29	26970	11948	15022		25-29	14982	8160	6822		2038	1659281
	30-34	2319663	1158658	1161006		30-34	272997	114646	158351		30-34	19461	9370	10091		30-34	15395	8529	6866		2039	1706180
	35-39	1838911	920660	918251		35-39	226891	99859	127032		35-39	12780	6368	6412		35-39	16482	9375	7107		2040	1754081
	40-44	1388090	701362	686728		40-44	165561	74969	90592		40-44	7706	3820	3887		40-44	14053	8162	5891		2041	1803595
	45-49	1022121	515857	506264		45-49	112852	51757	61094		45-49	4401	2084	2317		45-49	11206	6712	4495		2042	1855317
	50-54	735200	358886	376314		50-54	65562	29697	35865		50-54	2425	1072	1353		50-54	9003	5246	3758		2043	1909372
	55-59	575963	269624	306338		55-59	38575	17102	21473		55-59	1447	644	804		55-59	8171	4505	3665		2044	1965926
	60-64	460338	209800	250538		60-64	21551	9535	12017		60-64	939	467	472		60-64	9011	4765	4245		2045	2025068
	65-69	343230	155832	187398		65-69	12005	5610	6395		65-69	668	358	310		65-69	10210	5236	4974		2046	2086859
	70-74	244789	110255	134534		70-74	7369	3506	3864		70-74	514	246	267		70-74	11556	5719	5837		2047	2151258
	75-79	145914	64356	81558		75-79	3586	1767	1819		75-79	132	95	37		75-79	11272	5376	5897		2048	2218344
	80+	128572	53615	74957		80+	1509	797	712		80+	0	0	0		80+	21481	9414	12067		2049	2288232
	Total	38328674	19147913	19180761		Total	1631055	698665	932390		Total	131588	57233	74355		Total	335466	182176	153290		2050	2360981
	2015					2015					2015					2015
	0-4	7370329	3716105	3654225		0-4	48888	24682	24206		0-4	8616	4364	4252		0-4	126942	70076	56866
	5-9	6299532	3169263	3130269		5-9	80626	40628	39998		5-9	0	0	0		5-9	17982	9937	8046
	10-14	5341293	2683858	2657435		10-14	47004	23653	23352		10-14	0	0	0		10-14	10641	5683	4958
	15-19	4419682	2216369	2203313		15-19	69256	25768	43488		15-19	16388	4986	11402		15-19	11305	6567	4738
	20-24	3642817	1822049	1820768		20-24	187203	68118	119084		20-24	34112	13228	20884		20-24	12941	7472	5469
	25-29	2963067	1478726	1484341		25-29	283149	110178	172971		25-29	29781	13196	16585		25-29	14788	8126	6662
	30-34	2403355	1199458	1203897		30-34	290516	120958	169558		30-34	21422	10322	11100		30-34	14990	8350	6640
	35-39	1915113	956780	958333		35-39	243705	106180	137525		35-39	14128	7036	7092		35-39	15835	9058	6777
	40-44	1465371	738027	727343		40-44	179243	80115	99128		40-44	8638	4274	4364		40-44	13611	7908	5703
	45-49	1072853	541831	531022		45-49	122656	55515	67141		45-49	4896	2324	2572		45-49	10802	6455	4347
	50-54	770631	378534	392097		50-54	72881	32628	40253		50-54	2692	1201	1491		50-54	8916	5192	3724
	55-59	592954	279076	313878		55-59	42818	18825	23993		55-59	1579	707	872		55-59	8119	4484	3635
	60-64	474538	216292	258246		60-64	24188	10568	13619		60-64	1027	512	515		60-64	9083	4797	4286
	65-69	353204	159847	193358		65-69	13322	6111	7211		65-69	730	390	339		65-69	10325	5277	5049
	70-74	254694	114464	140230		70-74	8151	3826	4325		70-74	568	272	296		70-74	11895	5871	6024
	75-79	148564	65536	83028		75-79	3909	1895	2015		75-79	145	104	42		75-79	11307	5391	5916
	80+	131655	54891	76765		80+	1686	870	817		80+	0	0	0		80+	21974	9621	12353
	Total	39619654	19791106	19828548		Total	1719201	730518	988683		Total	144723	62916	81807		Total	331457	180265	151191
	2016					2016					2016					2016
	0-4	7547606	3805560	3742046		0-4	37032	18699	18333		0-4	8729	4421	4308		0-4	125750	69595	56156
	5-9	6475032	3257622	3217410		5-9	83909	42286	41623		5-9	0	0	0		5-9	17627	9796	7830
	10-14	5514378	2771082	2743296		10-14	49191	24756	24435		10-14	0	0	0		10-14	10411	5587	4824
	15-19	4583356	2298724	2284632		15-19	70237	26259	43978		15-19	15381	4680	10701		15-19	11037	6413	4624
	20-24	3770021	1885676	1884346		20-24	188586	68395	120190		20-24	31973	12398	19574		20-24	12959	7523	5436
	25-29	3075568	1534452	1541116		25-29	294514	114155	180359		25-29	27943	12384	15559		25-29	14388	8034	6354
	30-34	2490008	1241659	1248349		30-34	307129	126755	180374		30-34	20012	9650	10363		30-34	14313	8094	6220
	35-39	1993607	994242	999365		35-39	261190	112702	148489		35-39	13242	6595	6647		35-39	14817	8636	6181
	40-44	1538075	771875	766199		40-44	193353	85386	107967		40-44	8168	4033	4135		40-44	12860	7548	5312
	45-49	1133104	572190	560914		45-49	133843	59909	73934		45-49	4658	2215	2443		45-49	10314	6208	4106
	50-54	812263	401298	410966		50-54	81464	36110	45354		50-54	2551	1148	1403		50-54	8805	5163	3641
	55-59	612296	289913	322383		55-59	47441	20715	26726		55-59	1467	662	805		55-59	8053	4478	3575
	60-64	488217	222865	265352		60-64	27114	11732	15382		60-64	951	475	476		60-64	9118	4827	4291
	65-69	364926	164621	200305		65-69	14848	6691	8156		65-69	680	363	317		65-69	10473	5339	5134
	70-74	263145	117985	145161		70-74	8945	4145	4800		70-74	529	253	276		70-74	12149	5982	6167
	75-79	153950	67894	86056		75-79	4329	2068	2261		75-79	138	98	40		75-79	11544	5503	6041
	80+	133872	55804	78068		80+	1875	946	929		80+	0	0	0		80+	22301	9756	12545
	Total	40949424	20453460	20495965		Total	1804998	761709	1043289		Total	136422	59375	77047		Total	326919	178482	148437
	2017					2017					2017					2017
	0-4	7721495	3893316	3828178		0-4	33634	16985	16649		0-4	8746	4430	4317		0-4	124730	69195	55535
	5-9	6654403	3347907	3306496		5-9	78274	39444	38830		5-9	0	0	0		5-9	17093	9565	7528
	10-14	5688846	2858970	2829876		10-14	52597	26472	26125		10-14	0	0	0		10-14	10176	5487	4689
	15-19	4752525	2384003	2368522		15-19	70219	26602	43617		15-19	14239	4333	9906		15-19	10903	6350	4553
	20-24	3902141	1951672	1950469		20-24	187348	67679	119668		20-24	29565	11461	18104		20-24	12963	7571	5392
	25-29	3193184	1592846	1600338		25-29	302007	116549	185457		25-29	25894	11476	14418		25-29	13981	7927	6055
	30-34	2580591	1285781	1294810		30-34	322335	131875	190460		30-34	18456	8903	9552		30-34	13681	7845	5836
	35-39	2074442	1033053	1041389		35-39	278893	119216	159677		35-39	12236	6095	6141		35-39	13875	8224	5652
	40-44	1612512	806509	806002		40-44	208548	91110	117438		40-44	7603	3747	3856		40-44	12220	7225	4995
	45-49	1195479	602895	592585		45-49	145448	64448	81000		45-49	4366	2077	2290		45-49	9935	6008	3926
	50-54	860202	427153	433049		50-54	91094	40049	51044		50-54	2394	1086	1308		50-54	8806	5197	3610
	55-59	634550	302397	332153		55-59	52622	22847	29775		55-59	1348	614	734		55-59	8055	4511	3544
	60-64	501603	229650	271953		60-64	30316	13020	17296		60-64	868	435	433		60-64	9164	4869	4295
	65-69	378477	170213	208263		65-69	16606	7359	9247		65-69	627	334	293		65-69	10683	5435	5249
	70-74	270103	120820	149283		70-74	9739	4458	5281		70-74	483	231	252		70-74	12327	6057	6270
	75-79	162073	71415	90658		75-79	4851	2287	2564		75-79	130	92	38		75-79	12005	5719	6286
	80+	135281	56377	78904		80+	2071	1024	1047		80+	0	0	0		80+	22490	9831	12659
	Total	42317905	21134978	21182928		Total	1886602	791426	1095176		Total	126954	55313	71641		Total	323087	177015	146072
	2018					2018					2018					2018
	0-4	7898708	3982765	3915943		0-4	31329	15823	15506		0-4	8712	4412	4300		0-4	123730	68800	54930
	5-9	6831719	3437143	3394576		5-9	70613	35583	35030		5-9	0	0	0		5-9	16527	9315	7212
	10-14	5864640	2947484	2917156		10-14	57514	28950	28564		10-14	0	0	0		10-14	9930	5382	4548
	15-19	4924664	2470829	2453835		15-19	69894	26916	42978		15-19	13551	4124	9427		15-19	10838	6336	4502
	20-24	4041060	2021117	2019943		20-24	184439	66372	118066		20-24	28142	10903	17240		20-24	12970	7625	5345
	25-29	3314924	1653362	1661562		25-29	306842	117957	188886		25-29	24700	10943	13757		25-29	13613	7818	5794
	30-34	2675964	1332314	1343650		30-34	336408	136537	199871		30-34	17531	8460	9071		30-34	13135	7615	5520
	35-39	2157490	1073151	1084339		35-39	296708	125738	170971		35-39	11626	5794	5832		35-39	13046	7827	5219
	40-44	1688637	842067	846570		40-44	224929	97347	127582		40-44	7268	3576	3692		40-44	11704	6939	4765
	45-49	1259725	633793	625932		45-49	157673	69195	88478		45-49	4205	1998	2207		45-49	9650	5842	3808
	50-54	913982	455784	458198		50-54	101714	44450	57264		50-54	2319	1059	1260		50-54	8906	5279	3627
	55-59	660284	316791	343493		55-59	58410	25238	33173		55-59	1279	587	692		55-59	8125	4581	3544
	60-64	515302	236905	278397		60-64	33831	14450	19381		60-64	813	410	404		60-64	9231	4927	4304
	65-69	393047	176344	216703		65-69	18611	8125	10487		65-69	595	316	278		65-69	10936	5554	5382
	70-74	276487	123368	153119		70-74	10578	4783	5795		70-74	452	216	236		70-74	12471	6115	6356
	75-79	171677	75540	96137		75-79	5450	2539	2911		75-79	126	89	37		75-79	12603	5996	6607
	80+	136627	56932	79695		80+	2286	1111	1176		80+	0	0	0		80+	22625	9884	12741
	Total	43724937	21835689	21889248		Total	1967231	821112	1146119		Total	121320	52887	68433		Total	320038	175835	144204
	2019					2019					2019					2019
	0-4	8076141	4072342	4003799		0-4	31833	16078	15755		0-4	8593	4352	4241		0-4	122732	68402	54330
	5-9	7011756	3527750	3484007		5-9	58573	29515	29058		5-9	0	0	0		5-9	15930	9048	6882
	10-14	6040904	3036187	3004717		10-14	64285	32360	31925		10-14	0	0	0		10-14	9671	5269	4402
	15-19	5098044	2558181	2539862		15-19	69202	27137	42065		15-19	12273	3735	8538		15-19	10823	6350	4473
	20-24	4188071	2094768	2093303		20-24	179185	64335	114849		20-24	25540	9887	15653		20-24	12999	7695	5304
	25-29	3438708	1714975	1723733		25-29	307361	117662	189699		25-29	22445	9938	12507		25-29	13307	7706	5601
	30-34	2777493	1382023	1395470		30-34	348383	140371	208012		30-34	15891	7669	8223		30-34	12714	7407	5307
	35-39	2242652	1114485	1128167		35-39	313695	131859	181836		35-39	10522	5246	5276		35-39	12371	7441	4931
	40-44	1766414	878701	887713		40-44	241915	103874	138040		40-44	6610	3249	3361		40-44	11325	6682	4643
	45-49	1328095	666216	661879		45-49	170711	74272	96439		45-49	3858	1830	2029		45-49	9479	5709	3770
	50-54	970367	485348	485019		50-54	112789	49055	63734		50-54	2137	981	1156		50-54	9069	5380	3688
	55-59	690188	333415	356773		55-59	64809	27883	36926		55-59	1161	538	623		55-59	8268	4687	3581
	60-64	530196	244987	285209		60-64	37623	16003	21619		60-64	727	368	359		60-64	9334	5005	4329
	65-69	407354	182547	224807		65-69	20800	8964	11837		65-69	536	285	251		65-69	11194	5679	5515
	70-74	283770	126265	157506		70-74	11505	5138	6367		70-74	404	192	212		70-74	12649	6188	6461
	75-79	180886	79448	101439		75-79	6066	2794	3272		75-79	115	82	33		75-79	13189	6264	6925
	80+	138910	57893	81017		80+	2546	1217	1329		80+	0	0	0		80+	22853	9982	12871
	Total	45169949	22555531	22614418		Total	2041281	848517	1192764		Total	110814	48351	62463		Total	317908	174895	143014
	2020					2020					2020					2020
	0-4	8255974	4163146	4092828		0-4	32167	16247	15920		0-4	8427	4268	4159		0-4	121636	67952	53684
	5-9	7193066	3619005	3574060		5-9	46732	23549	23183		5-9	0	0	0		5-9	15380	8803	6576
	10-14	6217114	3124816	3092298		10-14	70958	35721	35237		10-14	0	0	0		10-14	9376	5138	4237
	15-19	5271650	2645628	2626022		15-19	68583	27501	41083		15-19	11025	3354	7671		15-19	10849	6385	4464
	20-24	4344062	2172963	2171100		20-24	172871	62099	110772		20-24	23039	8909	14129		20-24	13069	7784	5285
	25-29	3563662	1777279	1786383		25-29	302998	115414	187584		25-29	20259	8962	11297		25-29	13039	7581	5458
	30-34	2885820	1435285	1450536		30-34	357857	143266	214591		30-34	14336	6916	7420		30-34	12399	7220	5179
	35-39	2329764	1156948	1172816		35-39	329492	137447	192046		35-39	9459	4718	4741		35-39	11817	7074	4743
	40-44	1845857	916502	929355		40-44	259173	110562	148611		40-44	5964	2929	3035		40-44	11048	6456	4592
	45-49	1406867	703736	703132		45-49	185375	80098	105277		45-49	3529	1670	1859		45-49	9444	5636	3807
	50-54	1021762	511664	510098		50-54	123262	53363	69898		50-54	1939	892	1047		50-54	9216	5454	3761
	55-59	725193	352677	372516		55-59	72103	30906	41197		55-59	1052	491	560		55-59	8484	4830	3654
	60-64	546919	254162	292756		60-64	41644	17656	23988		60-64	648	330	318		60-64	9479	5107	4372
	65-69	420723	188598	232125		65-69	23155	9874	13281		65-69	479	255	224		65-69	11433	5801	5633
	70-74	292777	129872	162905		70-74	12570	5542	7028		70-74	361	171	190		70-74	12900	6295	6605
	75-79	188658	82690	105968		75-79	6663	3036	3627		75-79	103	73	30		75-79	13674	6481	7193
	80+	142617	59462	83155		80+	2865	1350	1516		80+	0	0	0		80+	23284	10173	13111
	Total	46652486	23294433	23358053		Total	2108468	873630	1234838		Total	100619	43939	56680		Total	316527	174173	142355
	2021					2021					2021					2021
	0-4	8464850	4268606	4196244		0-4	32364	16346	16018		0-4	8436	4272	4164		0-4	125291	69996	55295
	5-9	7373583	3709885	3663698		5-9	36361	18323	18038		5-9	0	0	0		5-9	15555	8918	6637
	10-14	6394127	3213823	3180305		10-14	75596	38060	37537		10-14	0	0	0		10-14	9427	5176	4251
	15-19	5445181	2732989	2712192		15-19	70345	28742	41603		15-19	11400	3468	7932		15-19	11124	6564	4560
	20-24	4507137	2254800	2252337		20-24	168320	60702	107619		20-24	23968	9258	14709		20-24	13399	8014	5385
	25-29	3691271	1840872	1850399		25-29	298075	113114	184961		25-29	21082	9314	11768		25-29	13176	7692	5484
	30-34	2999746	1491536	1508210		30-34	365747	145679	220069		30-34	14936	7202	7734		30-34	12532	7312	5220
	35-39	2418817	1200332	1218485		35-39	344815	142761	202054		35-39	9805	4892	4913		35-39	11889	7137	4752
	40-44	1926624	955200	971424		40-44	276996	117448	159548		40-44	6199	3044	3155		40-44	11269	6581	4688
	45-49	1480580	738241	742339		45-49	200158	85913	114245		45-49	3698	1746	1952		45-49	9725	5788	3937
	50-54	1081844	541922	539922		50-54	134921	58167	76754		50-54	2043	941	1102		50-54	9647	5711	3935
	55-59	765805	374729	391076		55-59	80530	34396	46134		55-59	1103	519	584		55-59	8918	5104	3814
	60-64	565623	264515	301107		60-64	45996	19448	26548		60-64	666	342	325		60-64	9788	5302	4485
	65-69	433466	194645	238822		65-69	25755	10893	14862		65-69	491	262	229		65-69	11782	5985	5797
	70-74	303109	134037	169072		70-74	13823	6014	7809		70-74	373	176	197		70-74	13331	6487	6844
	75-79	195263	85392	109871		75-79	7255	3271	3984		75-79	105	75	30		75-79	14176	6704	7472
	80+	147386	61471	85914		80+	3232	1502	1731		80+	0	0	0		80+	24000	10490	13510
	Total	48194411	24062994	24131417		Total	2180289	900778	1279511		Total	104305	45511	58794		Total	325028	178961	146067
	2022					2022					2022					2022
	0-4	8703628	4389122	4314506		0-4	32333	16331	16002		0-4	8473	4291	4182		0-4	129590	72398	57192
	5-9	7549304	3798380	3750924		5-9	33548	16907	16642		5-9	0	0	0		5-9	15868	9102	6766
	10-14	6575011	3304761	3270250		10-14	71734	36115	35619		10-14	0	0	0		10-14	9518	5234	4284
	15-19	5619679	2820788	2798891		15-19	74107	30747	43359		15-19	11764	3577	8186		15-19	11476	6781	4695
	20-24	4675262	2339300	2335962		20-24	165577	60152	105426		20-24	24904	9611	15293		20-24	13827	8291	5536
	25-29	3823074	1906462	1916612		25-29	293136	110889	182247		25-29	21920	9671	12249		25-29	13580	7958	5623
	30-34	3117825	1549964	1567862		30-34	371412	147256	224156		30-34	15564	7500	8064		30-34	12992	7623	5369
	35-39	2510438	1244887	1265551		35-39	359157	147531	211626		35-39	10164	5072	5092		35-39	12386	7496	4889
	40-44	2008493	994569	1013924		40-44	294887	124204	170683		40-44	6435	3159	3276		40-44	11813	6944	4869
	45-49	1555084	772991	782093		45-49	215696	91943	123753		45-49	3865	1820	2045		45-49	10249	6121	4128
	50-54	1143455	572212	571242		50-54	146805	62965	83840		50-54	2149	990	1159		50-54	10210	6061	4150
	55-59	812109	399526	412583		55-59	89904	38259	51645		55-59	1162	551	611		55-59	9480	5462	4018
	60-64	586821	276274	310547		60-64	50844	21441	29403		60-64	687	355	332		60-64	10174	5550	4624
	65-69	445792	200802	244990		65-69	28586	12010	16576		65-69	502	269	234		65-69	12137	6187	5951
	70-74	314812	138795	176017		70-74	15281	6555	8725		70-74	386	182	204		70-74	13844	6721	7123
	75-79	200696	87564	113132		75-79	7838	3497	4342		75-79	108	77	31		75-79	14589	6886	7703
	80+	153138	63879	89260		80+	3646	1670	1976		80+	0	0	0		80+	24886	10881	14005
	Total	49794622	24860276	24934346		Total	2254491	928472	1326019		Total	108084	47124	60959		Total	336622	185696	150926
	2023					2023					2023					2023
	0-4	8973588	4525325	4448264		0-4	32249	16289	15960		0-4	8522	4316	4206		0-4	134130	74937	59193
	5-9	7727280	3888041	3839239		5-9	31641	15947	15695		5-9	0	0	0		5-9	16197	9293	6903
	10-14	6753264	3394371	3358893		10-14	65578	33016	32562		10-14	0	0	0		10-14	9598	5286	4312
	15-19	5795044	2908968	2886077		15-19	79755	33532	46223		15-19	12122	3685	8437		15-19	11880	7024	4855
	20-24	4845969	2425141	2420828		20-24	164570	60307	104263		20-24	25844	9965	15879		20-24	14295	8586	5709
	25-29	3960986	1975141	1985845		25-29	288414	108853	179561		25-29	22792	10041	12751		25-29	14050	8251	5799
	30-34	3239059	1610005	1629054		30-34	375311	148227	227084		30-34	16216	7807	8409		30-34	13509	7960	5549
	35-39	2605589	1291142	1314447		35-39	372458	151805	220654		35-39	10543	5261	5283		35-39	12931	7869	5062
	40-44	2091367	1034528	1056839		40-44	312494	130682	181812		40-44	6674	3277	3397		40-44	12387	7318	5069
	45-49	1630375	808121	822254		45-49	231976	98176	133800		45-49	4032	1895	2137		45-49	10796	6463	4332
	50-54	1206358	602379	603979		50-54	159029	67769	91260		50-54	2258	1038	1220		50-54	10789	6410	4380
	55-59	863676	426769	436907		55-59	100127	42474	57653		55-59	1228	586	642		55-59	10107	5855	4252
	60-64	611060	289687	321373		60-64	56213	23638	32576		60-64	712	370	341		60-64	10613	5830	4783
	65-69	458251	207299	250951		65-69	31668	13233	18435		65-69	514	276	238		65-69	12495	6397	6098
	70-74	327204	143917	183287		70-74	16938	7166	9772		70-74	400	188	212		70-74	14397	6976	7421
	75-79	205662	89506	116157		75-79	8444	3724	4720		75-79	110	78	32		75-79	14952	7043	7909
	80+	159442	66492	92950		80+	4096	1850	2245		80+	0	0	0		80+	25892	11321	14571
	Total	51454174	25686831	25767343		Total	2330962	956688	1374274		Total	111966	48783	63183		Total	349019	192821	156197
	2024					2024					2024					2024
	0-4	9276449	4678073	4598377		0-4	32238	16283	15954		0-4	8587	4349	4238		0-4	138834	77571	61263
	5-9	7903935	3977066	3926869		5-9	32296	16277	16019		5-9	0	0	0		5-9	16547	9496	7051
	10-14	6933652	3485060	3448592		10-14	54912	27646	27266		10-14	0	0	0		10-14	9663	5331	4332
	15-19	5970357	2997061	2973296		15-19	87329	37170	50159		15-19	12477	3792	8685		15-19	12311	7283	5028
	20-24	5017545	2511329	2506215		20-24	165526	61149	104377		20-24	26775	10316	16459		20-24	14786	8890	5896
	25-29	4106359	2047690	2058669		25-29	284682	107412	177270		25-29	23701	10426	13274		25-29	14545	8555	5990
	30-34	3361543	1670712	1690831		30-34	377093	148441	228652		30-34	16886	8120	8766		30-34	14008	8277	5731
	35-39	2705815	1339939	1365877		35-39	384830	155722	229108		35-39	10950	5462	5488		35-39	13468	8221	5246
	40-44	2175266	1075033	1100233		40-44	329577	136773	192805		40-44	6919	3398	3521		40-44	12938	7666	5272
	45-49	1706516	843799	862717		45-49	248904	104598	144306		45-49	4199	1971	2228		45-49	11327	6789	4539
	50-54	1272721	633663	639058		50-54	172026	72785	99241		50-54	2372	1088	1284		50-54	11387	6760	4627
	55-59	917440	454712	462728		55-59	110809	46849	63960		55-59	1296	621	675		55-59	10756	6255	4501
	60-64	638999	305050	333950		60-64	62181	26064	36118		60-64	740	388	352		60-64	11113	6145	4967
	65-69	471635	214451	257184		65-69	35017	14568	20449		65-69	526	284	242		65-69	12875	6625	6250
	70-74	339216	149025	190191		70-74	18764	7838	10926		70-74	412	194	218		70-74	14943	7233	7710
	75-79	211251	91673	119578		75-79	9130	3975	5155		75-79	113	80	33		75-79	15347	7211	8136
	80+	165696	69053	96643		80+	4561	2033	2528		80+	0	0	0		80+	26928	11769	15159
	Total	53174396	26543388	26631007		Total	2409875	985584	1424291		Total	115952	50488	65464		Total	361775	200075	161699
	2025					2025					2025					2025
	0-4	9614272	4848432	4765840		0-4	32405	16368	16037		0-4	8673	4393	4281		0-4	143720	80305	63414
	5-9	8080639	4066104	4014535		5-9	32675	16469	16206		5-9	0	0	0		5-9	16897	9699	7198
	10-14	7114481	3575988	3538493		10-14	44100	22203	21897		10-14	0	0	0		10-14	9754	5389	4365
	15-19	6145155	3084837	3060317		15-19	94745	40670	54075		15-19	12829	3898	8932		15-19	12729	7531	5197
	20-24	5188984	2597433	2591551		20-24	168378	62694	105684		20-24	27691	10661	17030		20-24	15292	9202	6091
	25-29	4260092	2124456	2135636		25-29	283187	107048	176139		25-29	24644	10826	13818		25-29	15076	8878	6198
	30-34	3484554	1731742	1752812		30-34	376465	147745	228720		30-34	17569	8438	9131		30-34	14477	8570	5908
	35-39	2811924	1391728	1420196		35-39	396178	159311	236867		35-39	11388	5677	5711		35-39	14002	8561	5441
	40-44	2260128	1116005	1144123		40-44	345966	142410	203556		40-44	7168	3521	3647		40-44	13465	7989	5476
	45-49	1783591	880136	903456		45-49	266306	111145	155161		45-49	4367	2047	2319		45-49	11847	7102	4745
	50-54	1348529	669421	679107		50-54	186669	78429	108240		50-54	2500	1144	1356		50-54	12070	7155	4915
	55-59	966177	479400	486777		55-59	120949	50910	70039		55-59	1355	651	704		55-59	11345	6609	4736
	60-64	671505	322729	348776		60-64	69025	28832	40194		60-64	773	408	365		60-64	11688	6504	5184
	65-69	486514	222491	264023		65-69	38602	15997	22605		65-69	539	293	247		65-69	13295	6878	6417
	70-74	350303	153941	196362		70-74	20743	8572	12171		70-74	423	199	224		70-74	15454	7482	7972
	75-79	218050	94320	123730		75-79	9939	4267	5672		75-79	116	82	34		75-79	15823	7414	8409
	80+	171603	71434	100169		80+	5032	2214	2818		80+	0	0	0		80+	27926	12193	15732
	Total	54956501	27430597	27525904		Total	2491366	1015283	1476083		Total	120036	52238	67798		Total	374862	207463	167399
	2026					2026					2026					2026
	0-4	9960332	5022944	4937388		0-4	32773	16554	16219		0-4	8780	4447	4334		0-4	148716	83102	65614
	5-9	8285317	4169206	4116111		5-9	32840	16552	16288		5-9	0	0	0		5-9	17317	9941	7377
	10-14	7294254	3666406	3627847		10-14	34465	17352	17113		10-14	0	0	0		10-14	9880	5465	4415
	15-19	6320770	3173015	3147755		15-19	100167	43184	56982		15-19	13185	4004	9181		15-19	13103	7752	5351
	20-24	5360186	2683365	2676821		20-24	173339	64987	108351		20-24	28590	11001	17590		20-24	15819	9523	6296
	25-29	4420639	2204730	2215909		25-29	283391	107490	175900		25-29	25616	11239	14377		25-29	15631	9215	6417
	30-34	3609889	1793894	1815995		30-34	375067	146875	228192		30-34	18268	8761	9507		30-34	14943	8855	6088
	35-39	2923239	1446279	1476960		35-39	405840	162334	243507		35-39	11857	5907	5950		35-39	14535	8893	5642
	40-44	2346547	1157674	1188873		40-44	361590	147596	213993		40-44	7426	3647	3778		40-44	13978	8296	5683
	45-49	1861703	917178	944525		45-49	284014	117726	166288		45-49	4536	2125	2411		45-49	12359	7407	4952
	50-54	1419319	702189	717130		50-54	201208	83919	117290		50-54	2619	1195	1424		50-54	12692	7507	5185
	55-59	1023136	507769	515367		55-59	132192	55396	76796		55-59	1427	686	741		55-59	12012	7002	5009
	60-64	709177	342939	366237		60-64	76890	31999	44892		60-64	811	431	380		60-64	12351	6913	5439
	65-69	503140	231556	271584		65-69	42468	17538	24930		65-69	555	303	252		65-69	13761	7161	6600
	70-74	360847	158845	202003		70-74	22903	9381	13522		70-74	433	205	229		70-74	15941	7729	8212
	75-79	225826	97366	128460		75-79	10880	4602	6278		75-79	120	85	35		75-79	16371	7649	8722
	80+	177332	73711	103621		80+	5518	2397	3121		80+	0	0	0		80+	28882	12595	16287
	Total	56801650	28349066	28452585		Total	2575543	1045882	1529661		Total	124222	54034	70188		Total	388292	215005	173287
	2027					2027					2027					2027
	0-4	10314190	5201389	5112802		0-4	33284	16812	16472		0-4	8895	4505	4390		0-4	153884	85990	67893
	5-9	8519274	4287018	4232255		5-9	32805	16535	16270		5-9	0	0	0		5-9	17810	10224	7586
	10-14	7468857	3754254	3714603		10-14	31912	16067	15845		10-14	0	0	0		10-14	10075	5574	4500
	15-19	6500657	3263350	3237308		15-19	97595	41695	55899		15-19	13550	4112	9438		15-19	13340	7888	5452
	20-24	5532235	2769675	2762560		20-24	180115	67961	112154		20-24	29481	11337	18144		20-24	16366	9855	6511
	25-29	4586100	2287596	2298504		25-29	285390	108774	176616		25-29	26606	11660	14946		25-29	16200	9558	6642
	30-34	3739321	1858025	1881296		30-34	373730	146138	227592		30-34	18989	9093	9896		30-34	15415	9139	6277
	35-39	3038700	1503045	1535655		35-39	413529	164683	248846		35-39	12353	6149	6205		35-39	15056	9211	5845
	40-44	2435562	1200590	1234972		40-44	376401	152384	224017		40-44	7696	3780	3916		40-44	14481	8588	5894
	45-49	1940929	954929	985999		45-49	301844	124249	177595		45-49	4707	2205	2503		45-49	12863	7703	5160
	50-54	1490906	735232	755674		50-54	216508	89654	126854		50-54	2737	1246	1491		50-54	13313	7855	5458
	55-59	1081603	536207	545396		55-59	143696	59908	83787		55-59	1501	721	780		55-59	12681	7388	5293
	60-64	752154	365682	386472		60-64	85667	35524	50143		60-64	855	457	398		60-64	13103	7370	5733
	65-69	522004	241868	280136		65-69	46790	19265	27525		65-69	572	315	258		65-69	14285	7480	6805
	70-74	371066	163855	207211		70-74	25255	10272	14982		70-74	443	210	233		70-74	16406	7977	8430
	75-79	234601	100835	133765		75-79	11976	4990	6986		75-79	124	87	37		75-79	16998	7919	9079
	80+	182909	75901	107008		80+	6024	2583	3440		80+	0	0	0		80+	29812	12980	16832
	Total	58711067	29299451	29411617		Total	2662520	1077496	1585023		Total	128510	55876	72634		Total	402089	222698	179391
	2028					2028					2028					2028
	0-4	10675265	5383472	5291793		0-4	33776	17060	16715		0-4	9018	4567	4451		0-4	159142	88930	70212
	5-9	8784016	4420290	4363726		5-9	32803	16534	16269		5-9	0	0	0		5-9	18366	10544	7822
	10-14	7645633	3843225	3802408		10-14	30187	15199	14988		10-14	0	0	0		10-14	10284	5692	4592
	15-19	6678076	3352467	3325609		15-19	92917	39171	53747		15-19	13926	4223	9704		15-19	13561	8014	5547
	20-24	5705035	2856302	2848732		20-24	188620	71633	116987		20-24	30381	11677	18704		20-24	16936	10199	6737
	25-29	4754078	2371771	2382307		25-29	289094	110755	178339		25-29	27613	12089	15523		25-29	16776	9904	6872
	30-34	3874796	1925229	1949566		30-34	372802	145697	227105		30-34	19752	9444	10309		30-34	15905	9430	6476
	35-39	3157342	1561479	1595864		35-39	419683	166574	253109		35-39	12877	6402	6475		35-39	15579	9525	6054
	40-44	2528146	1245278	1282868		40-44	390398	156841	233557		40-44	7987	3922	4066		40-44	14991	8879	6111
	45-49	2021220	993337	1027883		45-49	319506	130598	188908		45-49	4885	2288	2597		45-49	13365	7995	5370
	50-54	1563309	768694	794616		50-54	232580	95638	136943		50-54	2857	1297	1559		50-54	13937	8203	5734
	55-59	1141362	564572	576790		55-59	155576	64463	91112		55-59	1578	757	821		55-59	13354	7766	5588
	60-64	800038	390681	409357		60-64	95270	39392	55878		60-64	904	486	418		60-64	13939	7872	6067
	65-69	543599	253648	289951		65-69	51600	21185	30415		65-69	593	328	265		65-69	14880	7841	7039
	70-74	381422	169159	212262		70-74	27819	11255	16564		70-74	453	216	237		70-74	16872	8236	8636
	75-79	243844	104555	139289		75-79	13221	5429	7793		75-79	128	90	38		75-79	17671	8213	9458
	80+	188574	78098	110476		80+	6565	2779	3786		80+	0	0	0		80+	30739	13360	17379
	Total	60685754	30282257	30403497		Total	2752417	1110203	1642214		Total	132951	57785	75166		Total	416299	230604	185695
	2029					2029					2029					2029
	0-4	11043021	5568924	5474097		0-4	34255	17302	16952		0-4	9161	4639	4521		0-4	164503	91926	72577
	5-9	9081230	4569863	4511367		5-9	32884	16575	16309		5-9	0	0	0		5-9	18987	10901	8085
	10-14	7820972	3931501	3889471		10-14	30878	15547	15330		10-14	0	0	0		10-14	10514	5819	4694
	15-19	6857896	3442834	3415063		15-19	84124	34602	49522		15-19	14322	4339	9983		15-19	13719	8102	5617
	20-24	5877654	2942771	2934883		20-24	198879	76065	122814		20-24	31269	12012	19257		20-24	17530	10557	6973
	25-29	4922874	2456280	2466594		25-29	294662	113392	181271		25-29	28610	12515	16095		25-29	17359	10251	7108
	30-34	4017611	1996240	2021371		30-34	373024	145926	227098		30-34	20548	9810	10739		30-34	16425	9739	6687
	35-39	3277307	1620648	1656659		35-39	423934	167839	256094		35-39	13414	6661	6753		35-39	16097	9833	6264
	40-44	2625774	1292522	1333251		40-44	403678	161078	242600		40-44	8300	4073	4226		40-44	15520	9181	6339
	45-49	2102586	1032346	1070239		45-49	336759	136654	200106		45-49	5066	2373	2693		45-49	13868	8286	5582
	50-54	1636577	802722	833855		50-54	249325	101846	147479		50-54	2977	1350	1627		50-54	14566	8555	6011
	55-59	1204438	594011	610428		55-59	168233	69243	98990		55-59	1658	793	865		55-59	14062	8157	5905
	60-64	849952	416313	433639		60-64	105322	43419	61903		60-64	955	515	440		60-64	14817	8392	6424
	65-69	568512	267153	301359		65-69	56965	23317	33647		65-69	617	344	273		65-69	15564	8254	7310
	70-74	392561	175008	217553		70-74	30612	12333	18279		70-74	464	222	242		70-74	17371	8520	8850
	75-79	252759	108250	144508		75-79	14588	5912	8676		75-79	132	93	39		75-79	18332	8509	9823
	80+	194665	80434	114230		80+	7164	2992	4172		80+	0	0	0		80+	31715	13756	17959
	Total	62726386	31297820	31428566		Total	2845286	1144043	1701242		Total	137492	59739	77752		Total	430949	238739	192210
	2030					2030					2030					2030
	0-4	11416937	5757482	5659456		0-4	34744	17549	17194		0-4	9323	4722	4602		0-4	169930	94960	74970
	5-9	9412979	4736805	4676174		5-9	33137	16703	16434		5-9	0	0	0		5-9	19667	11293	8374
	10-14	7996346	4019784	3976562		10-14	31282	15751	15530		10-14	0	0	0		10-14	10744	5947	4797
	15-19	7038197	3533478	3504719		15-19	75301	30029	45272		15-19	14735	4462	10273		15-19	13886	8196	5690
	20-24	6049793	3028950	3020844		20-24	209018	80384	128633		20-24	32160	12347	19812		20-24	18118	10910	7208
	25-29	5091490	2540687	2550803		25-29	302000	116681	185318		25-29	29600	12938	16661		25-29	17947	10600	7348
	30-34	4168589	2071359	2097231		30-34	375558	147259	228298		30-34	21380	10192	11188		30-34	16990	10074	6916
	35-39	3397899	1680219	1717680		35-39	426004	168328	257676		35-39	13965	6925	7040		35-39	16606	10135	6471
	40-44	2729203	1342733	1386470		40-44	416137	165101	251036		40-44	8638	4237	4401		40-44	16079	9499	6580
	45-49	2184943	1071861	1113081		45-49	353421	142337	211084		45-49	5253	2460	2793		45-49	14376	8579	5797
	50-54	1710779	837413	873366		50-54	266567	108208	158359		50-54	3098	1403	1695		50-54	15203	8914	6289
	55-59	1276430	627632	648798		55-59	182497	74629	107868		55-59	1749	835	914		55-59	14892	8617	6276
	60-64	895139	438917	456222		60-64	114868	47165	67704		60-64	1000	541	459		60-64	15630	8864	6766
	65-69	597508	282699	314809		65-69	63126	25757	37370		65-69	645	362	283		65-69	16359	8730	7629
	70-74	404945	181587	223358		70-74	33611	13494	20117		70-74	476	229	246		70-74	17925	8840	9085
	75-79	260955	111799	149156		75-79	16063	6438	9625		75-79	135	96	40		75-79	18948	8796	10153
	80+	201332	82973	118359		80+	7841	3228	4613		80+	0	0	0		80+	32776	14182	18593
	Total	64833465	32346379	32487086		Total	2941174	1179042	1762132		Total	142155	61748	80407		Total	446076	247134	198941
	2031					2031					2031					2031
	0-4	11796461	5948867	5847595		0-4	35276	17818	17458		0-4	9503	4813	4690		0-4	175419	98028	77391
	5-9	9752794	4907806	4844988		5-9	33557	16914	16642		5-9	0	0	0		5-9	20366	11695	8671
	10-14	8199423	4121977	4077446		10-14	31457	15840	15617		10-14	0	0	0		10-14	11014	6097	4917
	15-19	7217382	3623587	3593795		15-19	67616	26026	41591		15-19	15151	4587	10565		15-19	14073	8304	5770
	20-24	6222911	3115628	3107283		20-24	217406	83848	133558		20-24	33061	12685	20375		20-24	18677	11245	7432
	25-29	5259803	2624894	2634909		25-29	311287	120654	190632		25-29	30573	13355	17219		25-29	18545	10953	7593
	30-34	4326248	2149909	2176338		30-34	379883	149441	230442		30-34	22237	10587	11650		30-34	17589	10431	7158
	35-39	3520788	1740912	1779876		35-39	427411	168698	258713		35-39	14531	7194	7336		35-39	17128	10445	6684
	40-44	2837776	1395680	1442096		40-44	427135	168676	258459		40-44	9000	4411	4590		40-44	16661	9832	6828
	45-49	2268853	1112089	1156764		45-49	369413	147636	221776		45-49	5445	2550	2895		45-49	14894	8877	6017
	50-54	1786003	872802	913200		50-54	284138	114632	169506		50-54	3220	1457	1763		50-54	15849	9279	6569
	55-59	1343715	658471	685244		55-59	196663	79878	116786		55-59	1833	873	961		55-59	15656	9033	6624
	60-64	948094	464972	483122		60-64	125506	51327	74179		60-64	1054	571	483		60-64	16546	9388	7159
	65-69	631121	300472	330650		65-69	70215	28552	41663		65-69	678	383	295		65-69	17280	9275	8005
	70-74	418795	189013	229782		70-74	36855	14754	22101		70-74	490	238	252		70-74	18544	9199	9344
	75-79	268746	115344	153403		75-79	17672	7019	10653		75-79	138	98	40		75-79	19535	9081	10454
	80+	208465	85684	122781		80+	8601	3489	5112		80+	0	0	0		80+	33920	14641	19280
	Total	67007377	33428107	33579270		Total	3040089	1215201	1824888		Total	146914	63800	83114		Total	461696	255802	205895
	2032					2032					2032					2032
	0-4	12181162	6142862	6038300		0-4	35893	18130	17763		0-4	9682	4904	4779		0-4	180979	101136	79842
	5-9	10100241	5082647	5017594		5-9	34092	17184	16908		5-9	0	0	0		5-9	21083	12107	8976
	10-14	8431536	4238741	4192795		10-14	31435	15829	15606		10-14	0	0	0		10-14	11322	6269	5053
	15-19	7390861	3710796	3680065		15-19	66224	25148	41076		15-19	15527	4697	10830		15-19	14359	8471	5888
	20-24	6400906	3204833	3196073		20-24	218719	83812	134907		20-24	34014	13041	20973		20-24	19124	11513	7611
	25-29	5428893	2709445	2719448		25-29	322280	125257	197024		25-29	31540	13768	17772		25-29	19155	11311	7844
	30-34	4488709	2230984	2257725		30-34	386034	152472	233562		30-34	23109	10989	12120		30-34	18213	10803	7410
	35-39	3647672	1803534	1844137		35-39	428952	169232	259719		35-39	15114	7471	7643		35-39	17676	10768	6908
	40-44	2950445	1450815	1499630		40-44	436362	171675	264688		40-44	9384	4594	4790		40-44	17259	10176	7083
	45-49	2355305	1153541	1201764		45-49	384682	152586	232096		45-49	5648	2644	3003		45-49	15428	9184	6244
	50-54	1862312	908884	953428		50-54	301854	121019	180835		50-54	3344	1513	1832		50-54	16504	9651	6852
	55-59	1411759	689571	722189		55-59	211556	85358	126198		55-59	1917	910	1007		55-59	16430	9454	6977
	60-64	1002510	491118	511392		60-64	136419	55529	80890		60-64	1110	600	509		60-64	17476	9908	7568
	65-69	669480	320472	349008		65-69	78140	31670	46470		65-69	715	406	309		65-69	18328	9888	8440
	70-74	434525	197469	237056		70-74	40491	16169	24322		70-74	505	247	258		70-74	19242	9607	9635
	75-79	276323	118980	157343		75-79	19424	7660	11764		75-79	142	101	41		75-79	20098	9370	10729
	80+	216058	88579	127480		80+	9459	3780	5679		80+	0	0	0		80+	35141	15130	20011
	Total	69248697	34543270	34705427		Total	3142015	1252509	1889506		Total	151751	65885	85865		Total	477818	264747	213071
	2033					2033					2033					2033
	0-4	12570504	6339197	6231306		0-4	36549	18461	18088		0-4	9860	4994	4867		0-4	186601	104279	82322
	5-9	10454769	5261051	5193718		5-9	34605	17443	17163		5-9	0	0	0		5-9	21815	12528	9287
	10-14	8694201	4370832	4323369		10-14	31449	15836	15613		10-14	0	0	0		10-14	11668	6461	5207
	15-19	7566432	3799083	3767349		15-19	65614	24655	40959		15-19	15909	4810	11099		15-19	14663	8650	6013
	20-24	6576613	3292928	3283685		20-24	218164	82871	135294		20-24	34976	13400	21577		20-24	19536	11759	7776
	25-29	5598646	2794266	2804380		25-29	334873	130490	204382		25-29	32502	14179	18323		25-29	19780	11678	8102
	30-34	4653620	2313331	2340289		30-34	393854	156187	237667		30-34	23985	11393	12591		30-34	18853	11185	7668
	35-39	3780459	1869148	1911312		35-39	430995	170097	260898		35-39	15724	7760	7964		35-39	18255	11111	7144
	40-44	3066224	1507579	1558645		40-44	444175	174263	269912		40-44	9783	4783	5000		40-44	17875	10531	7344
	45-49	2445230	1196712	1248518		45-49	399222	157241	241981		45-49	5862	2744	3119		45-49	15985	9505	6480
	50-54	1939657	945600	994056		50-54	319428	127251	192177		50-54	3471	1570	1901		50-54	17167	10030	7138
	55-59	1480578	721062	759516		55-59	227183	91069	136114		55-59	2001	948	1053		55-59	17214	9881	7333
	60-64	1058186	517227	540960		60-64	147705	59781	87924		60-64	1166	630	536		60-64	18415	10422	7993
	65-69	712214	342447	369766		65-69	86820	35094	51726		65-69	756	432	324		65-69	19498	10564	8934
	70-74	452548	207135	245413		70-74	44547	17748	26799		70-74	523	258	266		70-74	20039	10071	9968
	75-79	284032	122846	161186		75-79	21337	8367	12969		75-79	145	104	42		75-79	20664	9673	10991
	80+	223883	91589	132293		80+	10413	4101	6312		80+	0	0	0		80+	36416	15645	20772
	Total	71557795	35692035	35865761		Total	3246931	1290955	1955977		Total	156665	68004	88661		Total	494444	273972	220471
	2034					2034					2034					2034
	0-4	12964053	6537654	6426399		0-4	37249	18815	18434		0-4	10044	5087	4958		0-4	192277	107452	84825
	5-9	10815856	5442756	5373100		5-9	35105	17694	17410		5-9	0	0	0		5-9	22562	12957	9605
	10-14	8989108	4519096	4470012		10-14	31544	15885	15660		10-14	0	0	0		10-14	12054	6675	5379
	15-19	7740370	3886553	3853817		15-19	67137	25219	41918		15-19	16277	4917	11360		15-19	15001	8849	6151
	20-24	6755016	3382449	3372567		20-24	214047	80177	133869		20-24	35979	13774	22205		20-24	19893	11974	7919
	25-29	5768132	2878881	2889251		25-29	349051	136396	212655		25-29	33453	14586	18868		25-29	20417	12051	8366
	30-34	4819298	2395993	2423305		30-34	403436	160518	242919		30-34	24855	11796	13059		30-34	19504	11571	7933
	35-39	3920401	1938448	1981953		35-39	434257	171644	262614		35-39	16362	8063	8299		35-39	18873	11480	7393
	40-44	3183312	1565071	1618242		40-44	450203	176275	273928		40-44	10194	4977	5217		40-44	18494	10888	7607
	45-49	2540045	1242347	1297698		45-49	413129	161703	251426		45-49	6094	2850	3244		45-49	16577	9847	6730
	50-54	2018040	982898	1035143		50-54	336631	133214	203416		50-54	3601	1628	1973		50-54	17839	10413	7426
	55-59	1550216	753085	797130		55-59	243448	96989	146459		55-59	2086	986	1099		55-59	18007	10315	7692
	60-64	1116949	544318	572631		60-64	159727	64240	95487		60-64	1225	660	565		60-64	19408	10957	8451
	65-69	756713	364948	391765		65-69	95905	38658	57247		65-69	799	458	341		65-69	20729	11265	9464
	70-74	473352	218221	255131		70-74	49080	19506	29574		70-74	545	270	274		70-74	20957	10603	10353
	75-79	292334	127113	165221		75-79	23420	9144	14276		75-79	149	107	43		75-79	21270	10006	11264
	80+	231631	94621	137010		80+	11459	4453	7006		80+	0	0	0		80+	37700	16170	21531
	Total	73934826	36874451	37060374		Total	3354827	1330529	2024298		Total	161664	70160	91505		Total	511561	283473	228088
	2035					2035					2035					2035
	0-4	13361459	6738055	6623404		0-4	37963	19175	18788		0-4	10236	5184	5052		0-4	198002	110652	87350
	5-9	11183009	5627512	5555497		5-9	35624	17956	17668		5-9	0	0	0		5-9	23321	13393	9928
	10-14	9318310	4684595	4633714		10-14	31804	16015	15789		10-14	0	0	0		10-14	12488	6915	5572
	15-19	7914355	3974038	3940318		15-19	68397	25649	42748		15-19	16649	5026	11623		15-19	15334	9046	6288
	20-24	6933881	3472233	3461647		20-24	209983	77511	132472		20-24	36995	14153	22842		20-24	20253	12190	8063
	25-29	5937180	2963233	2973947		25-29	363136	142206	220930		25-29	34406	14991	19414		25-29	21052	12422	8629
	30-34	4984758	2478536	2506222		30-34	414660	165447	249214		30-34	25716	12194	13522		30-34	20163	11961	8202
	35-39	4068259	2011705	2056554		35-39	439821	174268	265553		35-39	17027	8378	8649		35-39	19543	11881	7662
	40-44	3301055	1622979	1678076		40-44	454192	177574	276618		40-44	10616	5175	5441		40-44	19109	11242	7867
	45-49	2640482	1290840	1349642		45-49	426309	165980	260330		45-49	6344	2965	3379		45-49	17207	10211	6996
	50-54	2097379	1020680	1076698		50-54	353279	138828	214450		50-54	3734	1688	2046		50-54	18519	10801	7718
	55-59	1620739	785731	835008		55-59	260191	103054	157137		55-59	2171	1026	1145		55-59	18811	10758	8053
	60-64	1183856	575168	608689		60-64	173250	69253	103997		60-64	1293	695	598		60-64	20577	11587	8989
	65-69	796882	384715	412168		65-69	104521	41967	62554		65-69	838	481	357		65-69	21870	11899	9971
	70-74	497571	230981	266590		70-74	54290	21517	32773		70-74	570	285	285		70-74	22023	11216	10807
	75-79	301560	131912	169648		75-79	25659	9982	15677		75-79	154	110	44		75-79	21945	10382	11563
	80+	239185	97647	141538		80+	12598	4836	7762		80+	0	0	0		80+	38961	16695	22266
	Total	76379919	38090561	38289359		Total	3465677	1371219	2094459		Total	166747	72352	94396		Total	529177	293253	235924
	2036					2036					2036					2036
	0-4	13762989	6940536	6822452		0-4	38692	19544	19148		0-4	10437	5286	5152		0-4	203793	113889	89904
	5-9	11555676	5815044	5740632		5-9	36187	18240	17947		5-9	0	0	0		5-9	24091	13836	10255
	10-14	9655507	4854114	4801392		10-14	32222	16226	15996		10-14	0	0	0		10-14	12933	7162	5771
	15-19	8115868	4075335	4040534		15-19	69474	25980	43494		15-19	17048	5141	11907		15-19	15706	9265	6441
	20-24	7111544	3561429	3550115		20-24	206937	75347	131590		20-24	37997	14529	23468		20-24	20628	12415	8213
	25-29	6107326	3048158	3059168		25-29	375711	147284	228427		25-29	35371	15403	19968		25-29	21674	12786	8888
	30-34	5149866	2560858	2589008		30-34	427683	170995	256687		30-34	26563	12587	13976		30-34	20832	12355	8476
	35-39	4222616	2088280	2134336		35-39	447194	177734	269460		35-39	17712	8704	9008		35-39	20250	12305	7945
	40-44	3421020	1681966	1739054		40-44	457561	178760	278801		40-44	11048	5377	5670		40-44	19738	11605	8133
	45-49	2745924	1341982	1403941		45-49	438160	169856	268304		45-49	6612	3087	3524		45-49	17870	10596	7274
	50-54	2178212	1059145	1119067		50-54	369302	144081	225220		50-54	3872	1750	2121		50-54	19211	11195	8016
	55-59	1692233	819035	873198		55-59	277252	109180	168072		55-59	2257	1065	1192		55-59	19627	11210	8416
	60-64	1246469	603502	642967		60-64	186681	74136	112545		60-64	1355	727	628		60-64	21651	12157	9494
	65-69	844161	407604	436556		65-69	114167	45664	68503		65-69	883	507	376		65-69	23162	12608	10554
	70-74	525649	245563	280086		70-74	60286	23822	36464		70-74	598	301	297		70-74	23259	11917	11342
	75-79	311885	137333	174552		75-79	28085	10893	17192		75-79	159	114	45		75-79	22698	10804	11894
	80+	246734	100755	145979		80+	13852	5260	8591		80+	0	0	0		80+	40210	17230	22980
	Total	78893677	39340639	39553038		Total	3579444	1413002	2166442		Total	171913	74580	97333		Total	547335	303337	243998
	2037					2037					2037					2037
	0-4	14169362	7145461	7023901		0-4	39444	19924	19521		0-4	10649	5393	5256		0-4	209682	117180	92502
	5-9	11933433	6005136	5928297		5-9	36832	18565	18267		5-9	0	0	0		5-9	24871	14284	10587
	10-14	10000271	5027437	4972834		10-14	32744	16488	16255		10-14	0	0	0		10-14	13390	7416	5974
	15-19	8346230	4191099	4155131		15-19	70451	26243	44208		15-19	17500	5271	12229		15-19	16122	9509	6613
	20-24	7283077	3647469	3635608		20-24	209300	75839	133461		20-24	38954	14887	24068		20-24	21081	12687	8394
	25-29	6282788	3135874	3146914		25-29	382195	149379	232816		25-29	36431	15854	20577		25-29	22248	13119	9129
	30-34	5315684	2643490	2672194		30-34	442323	177133	265189		30-34	27424	12988	14435		30-34	21514	12757	8758
	35-39	4381638	2167289	2214348		35-39	456384	182033	274351		35-39	18421	9042	9378		35-39	20986	12748	8238
	40-44	3544847	1742807	1802040		40-44	461092	180113	280979		40-44	11501	5589	5912		40-44	20395	11984	8412
	45-49	2855355	1395247	1460108		45-49	448383	173212	275170		45-49	6899	3219	3681		45-49	18559	10996	7562
	50-54	2261493	1098780	1162713		50-54	384659	149009	235650		50-54	4019	1817	2202		50-54	19924	11602	8323
	55-59	1764759	852993	911766		55-59	294462	115276	179186		55-59	2346	1107	1239		55-59	20454	11671	8783
	60-64	1309784	632072	677713		60-64	200785	79227	121558		60-64	1418	759	659		60-64	22739	12733	10006
	65-69	892809	430601	462208		65-69	124086	49406	74680		65-69	930	534	396		65-69	24477	13314	11163
	70-74	557697	261971	295726		70-74	67000	26397	40603		70-74	632	320	312		70-74	24669	12707	11962
	75-79	323630	143513	180116		75-79	30813	11922	18892		75-79	165	119	46		75-79	23551	11285	12266
	80+	254427	104019	150408		80+	15232	5731	9501		80+	0	0	0		80+	41475	17787	23688
	Total	81477283	40625257	40852025		Total	3696185	1455897	2240288		Total	177290	76900	100390		Total	566137	313776	252361
	2038					2038					2038					2038
	0-4	14581497	7353292	7228205		0-4	40228	20319	19908		0-4	10869	5505	5365		0-4	215680	120533	95147
	5-9	12315747	6197522	6118225		5-9	37517	18910	18607		5-9	0	0	0		5-9	25661	14738	10923
	10-14	10352057	5204290	5147767		10-14	33242	16739	16503		10-14	0	0	0		10-14	13856	7674	6182
	15-19	8606921	4322064	4284858		15-19	71608	26565	45044		15-19	18020	5421	12599		15-19	16595	9786	6809
	20-24	7456610	3734530	3722080		20-24	212453	76704	135749		20-24	39939	15257	24683		20-24	21552	12970	8582
	25-29	6456067	3222545	3233522		25-29	386964	150657	236308		25-29	37510	16316	21193		25-29	22800	13439	9361
	30-34	5482096	2726356	2755741		30-34	458485	183866	274619		30-34	28295	13396	14899		30-34	22210	13165	9045
	35-39	4543029	2247522	2295506		35-39	467214	187002	280212		35-39	19144	9389	9755		35-39	21737	13201	8536
	40-44	3674413	1806538	1867875		40-44	465191	181813	283378		40-44	11982	5815	6167		40-44	21087	12383	8704
	45-49	2967791	1450078	1517713		45-49	457281	176191	281091		45-49	7203	3357	3847		45-49	19271	11410	7861
	50-54	2348115	1140057	1208058		50-54	399350	153664	245686		50-54	4178	1888	2290		50-54	20666	12024	8642
	55-59	1838272	887552	950720		55-59	311554	121234	190320		55-59	2438	1151	1288		55-59	21291	12138	9153
	60-64	1373817	660999	712818		60-64	215572	84527	131045		60-64	1482	792	690		60-64	23839	13315	10524
	65-69	942650	453595	489055		65-69	134359	53201	81159		65-69	979	561	417		65-69	25808	14012	11796
	70-74	593384	279985	313400		70-74	74359	29226	45133		70-74	670	341	328		70-74	26244	13578	12666
	75-79	337102	150585	186517		75-79	33864	13072	20792		75-79	172	125	48		75-79	24525	11833	12693
	80+	262351	107482	154869		80+	16749	6251	10498		80+	0	0	0		80+	42774	18376	24399
	Total	84131918	41944991	42186927		Total	3815991	1499939	2316052		Total	182881	79312	103568		Total	585596	324574	261022
	2039					2039					2039					2039
	0-4	15000615	7564645	7435970		0-4	41044	20732	20312		0-4	11096	5620	5477		0-4	221799	123953	97846
	5-9	12702197	6391989	6310208		5-9	38246	19277	18968		5-9	0	0	0		5-9	26459	15197	11262
	10-14	10710351	5384415	5325937		10-14	33724	16982	16742		10-14	0	0	0		10-14	14331	7937	6394
	15-19	8899588	4469049	4430539		15-19	73067	26990	46077		15-19	18628	5598	13030		15-19	17134	10103	7031
	20-24	7628363	3820687	3807676		20-24	217487	78488	139000		20-24	40920	15626	25293		20-24	22050	13269	8781
	25-29	6632176	3310725	3321452		25-29	388651	150433	238218		25-29	38642	16804	21838		25-29	23329	13744	9584
	30-34	5648178	2808981	2839198		30-34	476136	191222	284914		30-34	29170	13806	15363		30-34	22918	13580	9338
	35-39	4705133	2328045	2377088		35-39	479742	192565	287177		35-39	19871	9740	10131		35-39	22499	13659	8840
	40-44	3810920	1873821	1937100		40-44	470556	184196	286360		40-44	12490	6053	6436		40-44	21822	12810	9013
	45-49	3081499	1505617	1575882		45-49	464499	178635	285864		45-49	7519	3500	4019		45-49	19992	11828	8164
	50-54	2439439	1183686	1255754		50-54	413477	158147	255329		50-54	4350	1965	2385		50-54	21449	12471	8978
	55-59	1912777	922663	990114		55-59	328314	126950	201364		55-59	2534	1196	1338		55-59	22138	12612	9527
	60-64	1438609	690413	748196		60-64	230956	90017	140939		60-64	1547	826	721		60-64	24953	13908	11045
	65-69	995244	477447	517797		65-69	145303	57182	88121		65-69	1030	590	440		65-69	27216	14739	12477
	70-74	630472	298383	332089		70-74	82054	32166	49888		70-74	709	362	346		70-74	27901	14480	13421
	75-79	352663	158698	193965		75-79	37281	14356	22925		75-79	181	131	49		75-79	25648	12461	13188
	80+	270599	111185	159414		80+	18403	6821	11583		80+	0	0	0		80+	44122	19003	25119
	Total	86858823	43300445	43558378		Total	3938941	1545159	2393782		Total	188685	81817	106868		Total	605760	335754	270007
	2040					2040					2040					2040
	0-4	15427976	7780156	7647820		0-4	41893	21161	20733		0-4	11330	5738	5592		0-4	228048	127446	100602
	5-9	13092436	6588362	6504074		5-9	38988	19651	19336		5-9	0	0	0		5-9	27265	15660	11605
	10-14	11074667	5567566	5507101		10-14	34226	17235	16991		10-14	0	0	0		10-14	14814	8204	6609
	15-19	9226230	4633081	4593149		15-19	75012	27592	47420		15-19	19351	5814	13537		15-19	17750	10466	7284
	20-24	7800182	3906869	3893313		20-24	222358	80186	142172		20-24	41914	16003	25911		20-24	22545	13566	8979
	25-29	6808668	3399122	3409546		25-29	390414	150246	240168		25-29	39788	17300	22488		25-29	23860	14052	9809
	30-34	5813834	2891354	2922480		30-34	493753	198519	295234		30-34	30051	14222	15830		30-34	23623	13992	9631
	35-39	4866983	2408431	2458552		35-39	493840	198700	295140		35-39	20596	10091	10505		35-39	23266	14120	9146
	40-44	3955078	1944898	2010179		40-44	478205	187629	290576		40-44	13021	6305	6717		40-44	22613	13269	9344
	45-49	3195868	1561577	1634290		45-49	469815	180430	289384		45-49	7845	3647	4198		45-49	20713	12246	8467
	50-54	2536164	1230041	1306122		50-54	426955	162468	264487		50-54	4537	2049	2488		50-54	22281	12947	9334
	55-59	1988190	958233	1029957		55-59	344566	132347	212219		55-59	2632	1243	1389		55-59	22996	13091	9905
	60-64	1504225	720400	783825		60-64	246791	95643	151148		60-64	1613	860	753		60-64	26081	14512	11569
	65-69	1054905	504491	550414		65-69	157585	61642	95943		65-69	1089	622	467		65-69	28868	15591	13277
	70-74	663773	314439	349334		70-74	89331	34886	54445		70-74	743	381	362		70-74	29434	15294	14140
	75-79	370783	168033	202750		75-79	41210	15826	25384		75-79	191	139	52		75-79	26955	13184	13771
	80+	279284	115181	164103		80+	20185	7437	12748		80+	0	0	0		80+	45537	19678	25859
	Total	89659246	44692235	44967011		Total	4065127	1591598	2473529		Total	194702	84414	110288		Total	626648	347319	279329
	2041					2041					2041					2041
	0-4	15865513	8000800	7864714		0-4	42776	21607	21170		0-4	11574	5861	5712		0-4	234474	131038	103436
	5-9	13486722	6786772	6699950		5-9	39745	20033	19712		5-9	0	0	0		5-9	28080	16128	11951
	10-14	11444455	5753469	5690986		10-14	34770	17509	17262		10-14	0	0	0		10-14	15303	8476	6827
	15-19	9560792	4801089	4759703		15-19	77157	28283	48874		15-19	20094	6037	14058		15-19	18384	10839	7545
	20-24	7999256	4006703	3992554		20-24	227513	81949	145563		20-24	43035	16427	26607		20-24	23105	13903	9203
	25-29	6983867	3486876	3496992		25-29	393090	150507	242583		25-29	40926	17795	23130		25-29	24398	14363	10035
	30-34	5980643	2974333	3006310		30-34	510102	205212	304889		30-34	30953	14647	16305		30-34	24318	14398	9920
	35-39	5028444	2488579	2539865		35-39	509658	205430	304228		35-39	21315	10441	10873		35-39	24039	14583	9456
	40-44	4105535	2019171	2086364		40-44	487685	191904	295781		40-44	13572	6566	7006		40-44	23444	13753	9691
	45-49	3312375	1618570	1693805		45-49	474562	182129	292433		45-49	8180	3799	4381		45-49	21450	12673	8777
	50-54	2637701	1278930	1358771		50-54	439219	166432	272787		50-54	4738	2139	2599		50-54	23156	13448	9707
	55-59	2065028	994449	1070579		55-59	360247	137414	222833		55-59	2735	1292	1443		55-59	23869	13578	10291
	60-64	1570742	750993	819749		60-64	262931	101328	161602		60-64	1680	896	784		60-64	27225	15128	12097
	65-69	1110845	529380	581464		65-69	169795	65992	103803		65-69	1144	652	491		65-69	30390	16363	14027
	70-74	703247	333173	370075		70-74	97532	37947	59584		70-74	785	403	382		70-74	31180	16208	14972
	75-79	391794	178698	213096		75-79	45734	17511	28223		75-79	202	148	54		75-79	28469	14012	14458
	80+	288613	119567	169046		80+	22127	8111	14016		80+	0	0	0		80+	47045	20414	26631
	Total	92535573	46121551	46414022		Total	4194641	1639297	2555344		Total	200932	87103	113828		Total	648330	359306	289024
	2042					2042					2042					2042
	0-4	16315645	8227797	8087848		0-4	43700	22073	21627		0-4	11836	5994	5842		0-4	241141	134764	106376
	5-9	13885746	6987566	6898180		5-9	40527	20427	20100		5-9	0	0	0		5-9	28905	16602	12302
	10-14	11819292	5941910	5877382		10-14	35396	17824	17572		10-14	0	0	0		10-14	15800	8751	7049
	15-19	9902847	4972859	4929988		15-19	79441	29033	50408		15-19	20855	6266	14589		15-19	19034	11222	7812
	20-24	8226867	4120816	4106052		20-24	233116	83842	149273		20-24	44301	16907	27394		20-24	23740	14284	9456
	25-29	7152752	3571360	3581392		25-29	400526	153087	247439		25-29	41997	18262	23734		25-29	24964	14692	10272
	30-34	6152975	3060232	3092744		30-34	521137	209337	311800		30-34	31920	15105	16815		30-34	24975	14782	10194
	35-39	5190558	2569008	2621550		35-39	527039	212731	314308		35-39	22031	10792	11239		35-39	24821	15051	9770
	40-44	4260509	2095783	2164725		40-44	498974	196999	301975		40-44	14133	6833	7300		40-44	24306	14257	10049
	45-49	3432605	1677340	1755265		45-49	479496	183998	295499		45-49	8527	3956	4572		45-49	22215	13115	9100
	50-54	2743079	1329853	1413226		50-54	449981	169929	280052		50-54	4950	2234	2717		50-54	24063	13969	10094
	55-59	2144196	1031771	1112425		55-59	375321	142185	233137		55-59	2842	1343	1499		55-59	24767	14079	10688
	60-64	1638220	782190	856030		60-64	279220	106993	172228		60-64	1749	933	816		60-64	28386	15755	12630
	65-69	1167408	554474	612934		65-69	182607	70521	112086		65-69	1199	682	516		65-69	31930	17142	14789
	70-74	743944	352025	391918		70-74	105987	41057	64930		70-74	828	425	403		70-74	32962	17120	15842
	75-79	415774	190692	225082		75-79	50806	19395	31411		75-79	215	157	58		75-79	30198	14944	15254
	80+	298856	124460	174395		80+	24309	8873	15436		80+	0	0	0		80+	48689	21231	27459
	Total	95491272	47590135	47901137		Total	4327586	1688304	2639282		Total	207384	89890	117494		Total	670896	371761	299135
	2043					2043					2043					2043
	0-4	16780961	8462455	8318507		0-4	44674	22565	22109		0-4	12120	6138	5982		0-4	248085	138646	109439
	5-9	14290408	7191198	7099210		5-9	41340	20837	20503		5-9	0	0	0		5-9	29742	17083	12659
	10-14	12198651	6132624	6066027		10-14	36058	18157	17901		10-14	0	0	0		10-14	16304	9030	7273
	15-19	10251872	5148128	5103744		15-19	81742	29785	51957		15-19	21630	6500	15130		15-19	19697	11613	8084
	20-24	8484436	4249906	4234530		20-24	239518	86019	153499		20-24	45731	17450	28281		20-24	24460	14717	9743
	25-29	7323558	3656818	3666740		25-29	408758	156042	252715		25-29	43071	18733	24338		25-29	25544	15030	10514
	30-34	6323238	3145152	3178086		30-34	530583	212727	317856		30-34	32882	15562	17320		30-34	25610	15152	10458
	35-39	5353210	2649640	2703570		35-39	545872	220597	325274		35-39	22743	11142	11601		35-39	25614	15525	10089
	40-44	4417770	2173569	2244201		40-44	511866	202748	309119		40-44	14695	7103	7593		40-44	25184	14770	10414
	45-49	3558391	1738892	1819499		45-49	485037	186221	298817		45-49	8889	4119	4769		45-49	23014	13578	9436
	50-54	2851331	1382268	1469064		50-54	459501	173078	286423		50-54	5171	2332	2839		50-54	24999	14506	10493
	55-59	2226543	1070641	1155902		55-59	389792	146709	243083		55-59	2956	1397	1559		55-59	25700	14600	11100
	60-64	1706620	813943	892677		60-64	295416	112539	182877		60-64	1819	970	848		60-64	29561	16393	13168
	65-69	1224612	579881	644730		65-69	196030	75231	120799		65-69	1254	713	541		65-69	33488	17930	15558
	70-74	785717	370913	414804		70-74	114763	44220	70543		70-74	872	447	425		70-74	34772	18025	16747
	75-79	442452	203842	238610		75-79	56363	21465	34898		75-79	229	168	61		75-79	32128	15970	16158
	80+	310223	129950	180273		80+	26746	9726	17020		80+	0	0	0		80+	50507	22144	28363
	Total	98529992	49099820	49430172		Total	4464059	1738666	2725393		Total	214061	92775	121286		Total	694410	384714	309696
	2044					2044					2044					2044
	0-4	17264275	8706190	8558085		0-4	45707	23087	22620		0-4	12419	6289	6130		0-4	255337	142700	112637
	5-9	14701915	7398275	7303640		5-9	42187	21264	20923		5-9	0	0	0		5-9	30594	17573	13021
	10-14	12582112	6325400	6256712		10-14	36763	18512	18251		10-14	0	0	0		10-14	16813	9312	7500
	15-19	10607356	5326641	5280714		15-19	84062	30541	53521		15-19	22416	6738	15678		15-19	20372	12010	8361
	20-24	8773559	4394762	4378796		20-24	246937	88565	158372		20-24	47339	18065	29274		20-24	25276	15208	10068
	25-29	7492523	3741334	3751190		25-29	418654	159811	258843		25-29	44118	19194	24925		25-29	26135	15374	10761
	30-34	6496430	3231641	3264789		30-34	537322	214824	322499		30-34	33870	16033	17837		30-34	26226	15511	10715
	35-39	5515485	2730006	2785479		35-39	566078	229034	337044		35-39	23444	11488	11955		35-39	26415	16003	10412
	40-44	4575698	2251623	2324075		40-44	526378	209064	317314		40-44	15252	7370	7882		40-44	26072	15288	10784
	45-49	3690897	1803858	1887039		45-49	491858	189116	302742		45-49	9265	4291	4975		45-49	23858	14069	9790
	50-54	2960803	1435362	1525442		50-54	467432	175733	291699		50-54	5398	2432	2965		50-54	25946	15050	10897
	55-59	2313357	1111727	1201630		55-59	403754	151080	252674		55-59	3078	1455	1623		55-59	26683	15150	11534
	60-64	1775949	846208	929740		60-64	311315	117869	193446		60-64	1890	1009	881		60-64	30751	17040	13711
	65-69	1282494	605718	676776		65-69	209989	80108	129881		65-69	1309	743	565		65-69	35064	18731	16333
	70-74	829777	390494	439282		70-74	124110	47536	76573		70-74	920	470	449		70-74	36686	18965	17721
	75-79	470077	217214	252863		75-79	62156	23610	38547		75-79	242	178	64		75-79	34153	17029	17124
	80+	322959	136133	186825		80+	29457	10674	18782		80+	0	0	0		80+	52536	23172	29364
	Total	101655665	50652588	51003077		Total	4604159	1790429	2813730		Total	220960	95757	125203		Total	718917	398185	320732
	2045					2045					2045					2045
	0-4	17768518	8960481	8808037		0-4	46807	23642	23164		0-4	12735	6450	6286		0-4	262918	146937	115981
	5-9	15121508	7609421	7512087		5-9	43068	21708	21360		5-9	0	0	0		5-9	31463	18073	13391
	10-14	12969335	6520068	6449267		10-14	37480	18873	18607		10-14	0	0	0		10-14	17327	9597	7730
	15-19	10968811	5508153	5460658		15-19	86430	31317	55113		15-19	23214	6980	16233		15-19	21058	12415	8643
	20-24	9096181	4556380	4539801		20-24	255644	91594	164050		20-24	49138	18757	30381		20-24	26196	15761	10436
	25-29	7661566	3825882	3835684		25-29	428401	163512	264889		25-29	45160	19653	25507		25-29	26724	15718	11006
	30-34	6669994	3318340	3351655		30-34	544128	216963	327165		30-34	34853	16504	18349		30-34	26845	15872	10972
	35-39	5677354	2810134	2867220		35-39	586253	237421	348832		35-39	24139	11832	12307		35-39	27211	16478	10733
	40-44	4733351	2329532	2403820		40-44	542365	215917	326448		40-44	15801	7636	8165		40-44	26963	15808	11156
	45-49	3830788	1872459	1958329		45-49	500918	193022	307896		45-49	9655	4469	5187		45-49	24755	14592	10164
	50-54	3070933	1488877	1582056		50-54	473577	177794	295783		50-54	5629	2535	3094		50-54	26895	15594	11301
	55-59	2405295	1155380	1249915		55-59	417129	155306	261822		55-59	3209	1517	1692		55-59	27726	15734	11992
	60-64	1846125	878900	967225		60-64	326753	122914	203839		60-64	1963	1049	914		60-64	31956	17695	14261
	65-69	1341110	632059	709051		65-69	224352	85104	139248		65-69	1364	775	590		65-69	36660	19547	17113
	70-74	879453	412543	466910		70-74	134559	51234	83325		70-74	971	496	475		70-74	38921	20063	18858
	75-79	494653	228753	265900		75-79	67600	25577	42022		75-79	253	187	66		75-79	36014	17977	18036
	80+	337385	143131	194253		80+	32523	11745	20778		80+	0	0	0		80+	54826	24333	30493
	Total	104872359	52250491	52621868		Total	4747985	1843644	2904342		Total	228084	98838	129246		Total	744458	412193	332265
	2046					2046					2046					2046
	0-4	18295602	9226290	9069312		0-4	47976	24233	23743		0-4	13068	6618	6450		0-4	270842	151367	119475
	5-9	15551075	7825586	7725488		5-9	43986	22171	21815		5-9	0	0	0		5-9	32354	18584	13770
	10-14	13360572	6716753	6643819		10-14	38211	19242	18970		10-14	0	0	0		10-14	17846	9885	7961
	15-19	11335697	5692391	5643306		15-19	88864	32122	56742		15-19	24020	7226	16794		15-19	21756	12826	8930
	20-24	9426611	4721906	4704705		20-24	264680	94760	169920		20-24	50972	19463	31509		20-24	27141	16328	10813
	25-29	7857471	3923845	3933626		25-29	439159	167571	271587		25-29	46358	20178	26180		25-29	27398	16112	11286
	30-34	6842245	3404380	3437865		30-34	551707	219486	332221		30-34	35817	16966	18851		30-34	27466	16235	11230
	35-39	5840421	2890894	2949527		35-39	605301	245286	360015		35-39	24844	12181	12663		35-39	28001	16949	11051
	40-44	4890590	2407191	2483399		40-44	559956	223318	336637		40-44	16340	7897	8442		40-44	27859	16329	11530
	45-49	3976777	1944131	2032646		45-49	511786	197747	314039		45-49	10056	4652	5404		45-49	25693	15140	10554
	50-54	3183113	1543377	1639737		50-54	479186	179766	299420		50-54	5865	2639	3226		50-54	27862	16148	11714
	55-59	2501804	1201422	1300383		55-59	429390	159216	270175		55-59	3348	1583	1765		55-59	28822	16349	12473
	60-64	1917632	912189	1005443		60-64	341672	127662	214009		60-64	2038	1090	949		60-64	33181	18361	14821
	65-69	1400529	658935	741595		65-69	238992	90154	148838		65-69	1420	806	614		65-69	38278	20379	17899
	70-74	926174	432904	493271		70-74	144962	54845	90117		70-74	1018	519	499		70-74	40987	21060	19928
	75-79	524138	242390	281747		75-79	73798	27818	45979		75-79	267	197	70		75-79	38154	19052	19102
	80+	353780	151045	202735		80+	36008	12960	23047		80+	0	0	0		80+	57423	25646	31778
	Total	108184230	53895628	54288602		Total	4895633	1898356	2997276		Total	235432	102017	133415		Total	771063	426749	344314
	2047					2047					2047					2047
	0-4	18846264	9503990	9342274		0-4	49217	24860	24357		0-4	13422	6798	6625		0-4	279111	155989	123122
	5-9	15992968	8047955	7945013		5-9	44949	22656	22293		5-9	0	0	0		5-9	33271	19111	14160
	10-14	13756508	6915801	6840707		10-14	38966	19622	19345		10-14	0	0	0		10-14	18372	10176	8196
	15-19	11707584	5879140	5828444		15-19	91392	32971	58421		15-19	24834	7474	17360		15-19	22465	13244	9221
	20-24	9764436	4891134	4873302		20-24	273974	98031	175943		20-24	52838	20183	32655		20-24	28108	16909	11199
	25-29	8081481	4035831	4045650		25-29	451131	172073	279058		25-29	47717	20772	26945		25-29	28164	16560	11604
	30-34	7008067	3487082	3520985		30-34	563419	224003	339416		30-34	36718	17399	19319		30-34	28106	16610	11496
	35-39	6009165	2974665	3034500		35-39	619647	250915	368731		35-39	25598	12555	13043		35-39	28769	17408	11361
	40-44	5048438	2485108	2563330		40-44	579017	231252	347764		40-44	16873	8157	8716		40-44	28763	16855	11909
	45-49	4127137	2018050	2109087		45-49	524423	203264	321159		45-49	10462	4838	5624		45-49	26660	15706	10954
	50-54	3298870	1599572	1699298		50-54	484986	181900	303087		50-54	6108	2747	3362		50-54	28861	16720	12142
	55-59	2601966	1249386	1352580		55-59	440264	162705	277559		55-59	3495	1652	1843		55-59	29960	16989	12970
	60-64	1991321	946503	1044818		60-64	356043	132145	223897		60-64	2117	1132	984		60-64	34441	19045	15396
	65-69	1460806	686342	774464		65-69	253772	95190	158583		65-69	1477	839	638		65-69	39920	21228	18692
	70-74	973413	453431	519983		70-74	155868	58600	97268		70-74	1066	543	523		70-74	43077	22064	21013
	75-79	554616	256149	298467		75-79	80210	30103	50107		75-79	283	208	75		75-79	40347	20127	20220
	80+	372292	159913	212379		80+	39917	14324	25593		80+	0	0	0		80+	60362	27121	33240
	Total	111595330	55590050	56005280		Total	5047195	1954614	3092580		Total	243008	105296	137712		Total	798756	441862	356893
	2048					2048					2048					2048
	0-4	19421162	9793911	9627251		0-4	50532	25524	25008		0-4	13799	6988	6811		0-4	287732	160808	126924
	5-9	16449736	8277810	8171926		5-9	45964	23168	22796		5-9	0	0	0		5-9	34220	19656	14563
	10-14	14158037	7117660	7040377		10-14	39753	20018	19735		10-14	0	0	0		10-14	18905	10472	8433
	15-19	12083955	6068140	6015815		15-19	93967	33841	60126		15-19	25653	7724	17929		15-19	23183	13667	9515
	20-24	10109145	5063810	5045335		20-24	283400	101351	182050		20-24	54733	20914	33819		20-24	29095	17502	11593
	25-29	8334968	4162509	4172459		25-29	464678	177175	287503		25-29	49243	21439	27804		25-29	29030	17068	11963
	30-34	7175744	3570717	3605027		30-34	575879	228872	347007		30-34	37618	17832	19786		30-34	28759	16992	11767
	35-39	6175943	3057518	3118424		35-39	632461	255853	376608		35-39	26343	12924	13419		35-39	29515	17854	11661
	40-44	5206775	2563202	2643574		40-44	599430	239706	359725		40-44	17401	8415	8986		40-44	29677	17386	12291
	45-49	4279709	2093096	2186613		45-49	538609	209409	329200		45-49	10868	5024	5843		45-49	27641	16282	11359
	50-54	3419983	1658429	1761554		50-54	491411	184384	307026		50-54	6361	2858	3503		50-54	29905	17318	12587
	55-59	2704841	1298751	1406090		55-59	449972	165875	284096		55-59	3647	1723	1924		55-59	31132	17649	13483
	60-64	2067981	982250	1085731		60-64	369869	136409	233460		60-64	2199	1177	1022		60-64	35748	19755	15993
	65-69	1521911	714243	807668		65-69	268476	100125	168351		65-69	1535	872	663		65-69	41584	22091	19493
	70-74	1021188	474217	546970		70-74	167284	62501	104784		70-74	1114	566	547		70-74	45190	23080	22110
	75-79	585980	269969	316011		75-79	86880	32434	54446		75-79	298	219	79		75-79	42584	21199	21386
	80+	392807	169656	223151		80+	44206	15824	28382		80+	0	0	0		80+	63639	28754	34885
	Total	115109865	57335888	57773977		Total	5202771	2012468	3190303		Total	250811	108676	142135		Total	827539	457533	370006
	2049					2049					2049					2049
	0-4	20020858	10096338	9924520		0-4	51924	26227	25697		0-4	14196	7189	7006		0-4	296718	165831	130887
	5-9	16924144	8516543	8407601		5-9	47040	23710	23330		5-9	0	0	0		5-9	35207	20223	14983
	10-14	14566353	7322933	7243421		10-14	40571	20430	20141		10-14	0	0	0		10-14	19448	10772	8675
	15-19	12464393	6259182	6205211		15-19	96592	34734	61858		15-19	26476	7975	18501		15-19	23909	14096	9813
	20-24	10460236	5239682	5220554		20-24	292947	104713	188234		20-24	56654	21655	34998		20-24	30098	18105	11993
	25-29	8619489	4304646	4314843		25-29	480042	182979	297063		25-29	50941	22183	28759		25-29	30007	17639	12367
	30-34	7341540	3653383	3688157		30-34	589775	234438	355338		30-34	38493	18252	20240		30-34	29418	17378	12040
	35-39	6345713	3141976	3203737		35-39	642840	259647	383194		35-39	27107	13303	13804		35-39	30251	18294	11957
	40-44	5364704	2641013	2723691		40-44	621099	248672	372427		40-44	17918	8667	9251		40-44	30596	17919	12677
	45-49	4432918	2168395	2264523		45-49	554335	216091	338244		45-49	11268	5209	6059		45-49	28627	16861	11766
	50-54	3547561	1720544	1827017		50-54	499103	187517	311586		50-54	6624	2974	3650		50-54	31006	17951	13055
	55-59	2808874	1348761	1460114		55-59	458188	168592	289596		55-59	3803	1796	2007		55-59	32318	18317	14001
	60-64	2148808	1020043	1128766		60-64	383238	140537	242701		60-64	2288	1224	1063		60-64	37124	20504	16620
	65-69	1583851	742598	841253		65-69	282926	104877	178048		65-69	1594	906	687		65-69	43270	22967	20302
	70-74	1069530	495357	574172		70-74	179148	66537	112611		70-74	1161	590	571		70-74	47328	24113	23215
	75-79	619025	284280	334745		75-79	93980	34877	59103		75-79	313	230	83		75-79	44951	22313	22638
	80+	414268	179713	234555		80+	48717	17391	31326		80+	0	0	0		80+	67140	30478	36662
	Total	118732265	59135386	59596879		Total	5362464	2071967	3290497		Total	258836	112154	146681		Total	857415	473762	383653
	2050					2050					2050					2050
	0-4	20645863	10411527	10234337		0-4	53397	26971	26426		0-4	14615	7401	7213		0-4	306077	171062	135015
	5-9	17419084	8765608	8653476		5-9	48185	24287	23898		5-9	0	0	0		5-9	36237	20815	15422
	10-14	14982694	7532239	7450455		10-14	41422	20858	20564		10-14	0	0	0		10-14	20001	11079	8922
	15-19	12848562	6452098	6396464		15-19	99238	35635	63603		15-19	27303	8228	19075		15-19	24642	14528	10114
	20-24	10817226	5418509	5398717		20-24	302628	108128	194500		20-24	58595	22404	36191		20-24	31119	18719	12400
	25-29	8936937	4463207	4473730		25-29	497520	189610	307909		25-29	52820	23007	29813		25-29	31103	18281	12821
	30-34	7507425	3736088	3771337		30-34	603505	239929	363576		30-34	39361	18669	20692		30-34	30075	17763	12312
	35-39	6515833	3226628	3289205		35-39	653244	263462	389782		35-39	27863	13677	14186		35-39	30988	18736	12253
	40-44	5522247	2718601	2803646		40-44	642725	257588	385137		40-44	18430	8917	9513		40-44	31511	18450	13062
	45-49	4585847	2243546	2342302		45-49	571448	223272	348176		45-49	11661	5391	6270		45-49	29612	17439	12173
	50-54	3682219	1786111	1896108		50-54	508959	191606	317354		50-54	6896	3094	3802		50-54	32174	18624	13550
	55-59	2913552	1399184	1514368		55-59	464738	170770	293968		55-59	3962	1870	2092		55-59	33508	18987	14521
	60-64	2234398	1060196	1174202		60-64	396078	144539	251538		60-64	2382	1275	1107		60-64	38583	21299	17283
	65-69	1646548	771330	875218		65-69	296969	109382	187586		65-69	1654	941	713		65-69	44976	23855	21121
	70-74	1118484	516912	601572		70-74	191348	70669	120680		70-74	1209	614	595		70-74	49493	25166	24327
	75-79	655933	300223	355711		75-79	101861	37577	64284		75-79	329	242	87		75-79	47683	23597	24086
	80+	434275	188865	245410		80+	53122	18885	34237		80+	0	0	0		80+	70553	32125	38428
	Total	122467126	60990870	61476256		Total	5526387	2133168	3393219		Total	267080	115730	151350		Total	888334	490524	397810
